# Supplementary material for: From Symptomatology to Functioning - Applying the ICF to Autism Measures to Facilitate Neurodiversity-Affirmative Data Harmonization
Source: J Autism Dev Disord. 2023 Dec 11;55(1):114–29. doi: 10.1007/s10803-023-06204-2 (PMC11802640; doi:10.1007/s10803-023-06204-2)
Supplement: Supplementary file 1 — Supplementary Material 1 [file 10803_2023_6204_MOESM1_ESM.xlsx]

## Sheet: ABC
Assessment Name	Autism Behaviour Checklist (ABC)
Information and purpose	Measure of behavior in children aged years or older rated by caregivers or teachers/educators. 57 items rated on 1-4 point scale indicating weight that most accurately describes rated individual. Items fall under five categories; Sensory, Relating, Body and object use, Language and Social/self help.
Additional information	Krug, D. A., Arisk, J. R., & Almond, P. J. (1980). Behavior checklist for identifying severely handicapped individuals with high levels of autistic behavior. Journal of Child Psychology and Psychiatry and Allied Disciplines, 21(3), 221–229.
	Krug, D. A., Arisk, J. R., & Almond, P. J. (1980a). Autism screening instrument for educational planning. Austin, TX: ProEd.
Item level										Scale/Domain/Index level
Question Number	Item	Perspective	Classification of Response Options	Main Concept	Additional Concepts	ICF category for main concept	ICF category for additional concepts	Annotation		Scale/Domain/Index	Main Concept	ICF Concept/s	Annotation
1	whirls self for long periods of time	Descriptive - performance	Agreement	Whirls self		b7653 - Stereotypies and motor perseveration				Sensory	Sensory	b156 Perceptual functions
2	learns a simple task but "forgets" quickly	Descriptive - performance	Agreement	Learns a simple task but forgets quickly		d1550 - Acquiring basic skills, b1448 - memory functions other specified		Forget simple task quickly		Relating	Relating	b122 Global Psychosocial functions
3	frequently does not attend to social/environmental cues	Descriptive - performance	Agreement	Attending to social and environmental cues		d1601 - Focusing attention on the environment				Body and Object Use	Body and Object Use	b147 Psychomotor functions
4	does not follow simple commands (sit down, come here, stand up) given once	Descriptive - performance	Agreement	Following commands		d3101 - Comprehending simple spoken messages				Language	Language	d330 Speaking
5	does not use toys appropriately (spins wheels, etc.)	Descriptive - performance	Agreement	Appropriate use of toys		NC		Appropriate use of toys		Social and Self-Help skills	Social and Self-Help skills	d570 - Looking after one's health
6	poor use of visual discrimination when learning (fixates on parts of objects such as size, color, position…)	Descriptive - performance	Agreement	poor use of visual discrimination when learning		d1550 - Acquiring basic skills, b1561 - Visual perception				Total Score	Prescence of autistic traits	NC	Prescence of autistic traits
7	lacks a social smile (may smile out-of-context)	Descriptive - performance	Agreement	Social smile		d3350 - Producing body language
8	exhibits pronoun reversal ("you" for "I")	Descriptive - performance	Agreement	Pronoun reversal		b16710 -Expression of spoken language
9	insists on keeping certain objects with him/herself	Descriptive - performance	Agreement	Attachment to objects		NC		Attachment to objects
10	seems not to hear (despite normal hearing tests)	Descriptive - performance	Agreement	Seems to not hear		b1560 - Auditory perception	d115 - Listening
11	speech is atonal and arrhythmic	Descriptive - performance	Agreement	Tone and rhythm of speech		b3303 - Melody of speech, b3301 - Rhythm of speech
12	rocks self for long periods of time	Descriptive - performance	Agreement	Rocking		b7653 - Stereotypies and motor perseveration
13	does not (or did not as a baby) reach out when reached for	Descriptive - performance	Agreement	Reaching out when reached for		d 71048 - Social cues in relationships, other specified		Reaching out when reached for
14	strong reactions to minor changes in routine/environment	Descriptive - performance	Agreement	Strong reaction to changes in routine		d2304 -Managing changes in daily routine, b1250 - Adaptability
15	does not respond to own name when called out among two or more other names	Descriptive - performance	Agreement	Response to name when called		d7108 - Basic interpersonal interactions, other specified		Response to name
16	lunges and darts about, interrupted by spinning, toe walking, hand flapping…	Descriptive - performance	Agreement	lunges and darts about, interrupted by spinning, toe walking, hand flapping…		b1470 - Psychomotor control , b7653 - Stereotypies and motor perseveration
17	not responsive to other people's facial expressions or feelings	Descriptive - performance	Agreement	Responsive to other people's facial expressions or feelings		d 71048 - Social cues in relationships, other specified		Response to others facial expressions
18	seldom uses "yes" or "I"	Descriptive - performance	Agreement	Using Yes or I		b16710 -Expression of spoken language
19	has special abilities in one area	Descriptive - performance	Agreement	Special abilities		ND		Special abilities
20	does not follow simple prepositional commands (e.g., "put the ball in the box")	Descriptive - performance	Agreement	Following commands		d3101 - Comprehending simple spoken messages
21	sometimes shows no "startle response" to a loud noise	Descriptive - performance	Agreement	Startle response		b7502 - Reflexes generated by other exteroceptive stimuli
22	flaps hands (or other self-stimulating behavior)	Descriptive - performance	Agreement	Flaps hands		b7653 - Stereotypies and motor perseveration
23	severe temper tantrums and/or frequent minor tantrums	Descriptive - performance	Agreement	Temper tantrums		b1521 - Regulation of emotion
24	actively avoids eye contact	Descriptive - performance	Agreement	Avoid eye-contact		d7108 - Basic interpersonal interactions, other specified		Eye - contact
25	resists being touched or held	Descriptive - performance	Agreement	Being touched/held		d7105 - Physical contact in relationships
26	sometimes painful stimuli (cuts, injections, bruises) evoke no reaction	Descriptive - performance	Agreement	Response to painful stimuli		b7501 - Reflexes generated by noxious stimuli
27	is (or was as a baby) stiff and hard to hold	Descriptive - performance	Agreement	Stiff/difficult to hold		b7359 - Muscle tone functions, unspecified		¨¨
28	is flaccid (doesn't cling) when held in arms	Descriptive - performance	Agreement	Flaccid/doesn’t cling		d7105 - Physical contact in relationships
29	gets desired objects by gesturing	Descriptive - performance	Agreement	Uses gestures		d3350 - Producing body language
30	walks on toes	Descriptive - performance	Agreement	Walks on toes		b770 - Gait pattern functions
31	hurts others by biting, hitting, kicking…	Descriptive - performance	Agreement	hurts others by biting, hitting, kicking		d7202 - Regulating behaviors within interactions
32	repeats phrases over and over again	Descriptive - performance	Agreement	repeats phrases over and over again		b1470 - Psychomotor control		repeats phrases over and over again
33	does not imitate other children at play	Descriptive - performance	Agreement	Does not imitate during play		d130 - Copying	d8808 - Engagement in play, other specified	Imitation during play
34	often will not blink when a bright light is directed toward eyes	Descriptive - performance	Agreement	Light sensivity		b21020 - Light sensitivity
35	hurts self by biting hand, banging head…	Descriptive - performance	Agreement	Self-injury		NC		Self-injury
36	does not wait for needs to be met (wants things immediately)	Descriptive - performance	Agreement	Impulse control		b1304 - Impulse control
37	cannot point to more than five named objects	Descriptive - performance	Agreement	Pointing to more than five named objects		d3101 - Comprehending simple spoken messages
38	has not developed any friendships	Descriptive - performance	Agreement	Developing friendships		d7500 - Informal relationships with friends
39	covers ears at many sounds	Descriptive - performance	Agreement	Covers ears at sound		b1560 - Auditory perception
40	twirls, spins, and bangs objects a lot	Descriptive - performance	Agreement	twirls, spins, and bangs objects a lot		b7653 - Stereotypies and motor perseveration
41	difficulties with toilet training	Descriptive - performance	Agreement	learning how to use toilet		d1550 - Acquiring basic skills	d5308 -Toileting, other specified	Learning how to use toilet
42	uses 5 or less words per day spontaneously to communicate wants or needs	Descriptive - performance	Agreement	5 or less sponantanous words		d3308 - Speaking other specified		uses at least 15 but less than 30 spontaneous phrases daily to communicate
43	often frightened or very anxious	Descriptive - performance	Agreement	Often frightened or anxious		b1521 - Regulation of emotion
44	squints, frowns, or covers eyes when in the presence of natural light	Descriptive - performance	Agreement	Sensitvity to light	Natural light	b21020 - Light sensitivity	e2408 - Light other specified	Natural light
45	does not dress self without frequent help	Descriptive - performance	Agreement	Dressing self		d5400 - Putting on clothes
46	repeats sounds or words over and over again	Descriptive - performance	Agreement	Repeats words or phrases		b1470 - Psychomotor control
47	"looks through" people	Descriptive - performance	Agreement	Looks through people		ND		Looks through people
48	echoes questions or statements made by other people	Descriptive - performance	Agreement	Echoing		b1470 - Psychomotor control
49	frequently unaware of surroundings and may be oblivious to dangerous situations	Descriptive - performance	Agreement	Unaware of surroundings		b1264 - Openness to experience
50	prefers to manipulate and be occupied with inanimate objects	Descriptive - performance	Agreement	Preference for objects		b122 - Global psychosocial functions
51	will feel, smell or taste objects in the environment	Descriptive - performance	Agreement	Feeling, smelling, tasting objects		b1564 - Tactile perception, b1562 - Olfactory perception, b1563 - Gustatory perception	d1201 - Touching, d1202 - Smelling, d1203 - Tasting
52	frequently has no visual reaction to a "new" person	Descriptive - performance	Agreement	Visual reaction to new people		d7106 - Differentiation of familiar persons
53	gets involved in complicated "rituals" such as lining things up…	Descriptive - performance	Agreement	Ritualistic behaviour		b1603 - control of thought, b1250 - Adaptability
54	is very destructive (toys and household items are quickly broken)	Descriptive - performance	Agreement	Destructive		NC		Destructive
55	a developmental delay was identified at or before 30 months of age	Descriptive - performance	Agreement	Developmental delay		NC		Developmental delay
56	uses at least 15 but less than 30 spontaneous phrases daily to communicate	Descriptive - performance	Agreement	uses at least 15 but less than 30 spontaneous phrases daily to communicate		d3308 - Speaking other specified		uses at least 15 but less than 30 spontaneous phrases daily to communicate
57	stares into space for long periods of time	Descriptive - performance	Agreement	Stares into space for long periods		b1408 - Attention functions other specified		Stares into space

## Sheet: ADOS_M1
Assessment Name	Autism Diagnostic Observation Schedule (ADOS) - Module 1
Information and purpose	Semi-structured clinician administered observational assessment of behavior including language and communication, reciprocal social interaction, play, stereotyped and repetitive interests, and other atypical behaviours.
Additional information	Lord, C., Rutter, M., DiLavore, P. C., Risi, S., Gotham, K., & Bishop, S. L. (2012). Autism diagnostic observation schedule, (ADOS-2), Part 1: Modules 1–4 (2nd ed.). Los Angeles: Western Psychological Services.
Item level										Scale/Domain/Index level
Question Number	Item	Perspective	Classification of Response Options	Main Concept	Additional Concepts	ICF category for main concept	ICF category for additional concepts	Annotation		Scale/Domain/Index	Main Concept	ICF Concept/s	Annotation
1	Overall level of non-echoed language	Descriptive - Capacity	Intensity	Non-echoed language		d3309 - Speaking, unspecified		Non-echoed language		Social affect	Social affect	d7 - Interpersonal interactions and relationships, d3 - Communication
2	Frequency of vocalization directed to others	Descriptive - Capacity	Intensity	Vocalisations directed to others		d331 -Non-speech vocal expression				Restricted and repetitive behavior	Restricted and repetitive behavior	b7653 - Stereotypies and motor preservation, b1603 - Control of thought
3	Intonation of vocalizations or verbalizations	Descriptive - Capacity	Intensity	Intonation of vocalizations or verbalizations		b3303 - Melody of speech				Total Score	Prescence of autistic traits	NC	Prescence of autistic traits
4	Immediate echolalia	Descriptive - Capacity	Intensity	Immediate echolalia		b1470 - Psychomotor control
5	Stereotyped/idiosyncratic use of words or phrases	Descriptive - Capacity	Intensity	Stereotyped/idiosyncratic use of words or phrases		b16710 - Expression of spoken language, b1470 - Psychomotor functions
6	Use of other's body to communicate	Descriptive - Capacity	Intensity	Use of other's body to communicate		d398 - Communication, other specified		Using others' body for communication
7	Pointing (socially-directed pointing)	Descriptive - Capacity	Intensity	Pointing (socially-directed pointing)		d3350 -Producing body language
8	Gestures	Descriptive - Capacity	Intensity	Gestures		d3350 -Producing body language
9	Unusual eye contact	Descriptive - Capacity	Intensity	Eye - contact		d7108 - Basic interpersonal interactions, other specified		Unusual eye contact
10	Responsive social smile	Descriptive - Capacity	Intensity	Responsive social smile		d3350 -Producing body language
11	Facial expressions directed to others	Descriptive - Capacity	Intensity	Facial expressions directed to others		d3350 -Producing body language
12	Integration of gaze and other behaviors during social overtures	Descriptive - Capacity	Intensity	Integration of gaze and other behaviors	Social overtures	d349 - Communication - producing, other specified and unspecified	d71040 - Initiating social interactions	Integrating gaze and behaviour
13	Shared enjoyment in interaction	Descriptive - Capacity	Intensity	Shared enjoyment in interaction		d7108 - Basic interpersonal interactions, other specified		Shared enjoyment
14	Response to name	Descriptive - Capacity	Intensity	Response to name		d7108 - Basic interpersonal interactions, other specified		Responding to name
15	Requesting (conventional indication of desire for an action or object)	Descriptive - Capacity	Intensity	Requesting (conventional indication of desire for an action or object)		d349 - Communication - producing, other specified and unspecified		Requesting
16	Giving	Descriptive - Capacity	Intensity	Giving		d7108 - Basic interpersonal interactions, other specified		Giving
17	Showing	Descriptive - Capacity	Intensity	Showing		d7108 - Basic interpersonal interactions, other specified		Showing
18	Spontaneous initiation of joint attention	Descriptive - Capacity	Intensity	Inittiating joint attention	Joint attention	d71040 - Initiating social interactions	b1403 - Sharing attention
19	Response to joint attention	Descriptive - Capacity	Intensity	Responding to joint attention	Joint attention	d71040 - Initiating social interactions	b1403 - Sharing attention
20	Quality of social overtures	Descriptive - Capacity	Intensity	Quality of social overtures		d71040 - Initiating social interactions
21	Functional play with objects	Descriptive - Capacity	Intensity	Functional play with objects		d8808 - Engagement in play, other specified		Functional play using objects
22	Imagination/creativity	Descriptive - Capacity	Intensity	Imagination/creativity		d1630 - Pretending, i433 - Methodical skills
23	Unusual sensory interest in play material/person	Descriptive - Capacity	Intensity	Unusual sensory interest in play material/person		d129 - Purposeful sensory experiences, other specified and unspecified, b1569 -Perceptual functions, unspecified		Unusual sensory interest
24	Hand and finger and other complex mannerisms	Descriptive - Capacity	Intensity	Hand and finger and other complex mannerisms		b7653 - Stereotypies and motor preservation
25	Self-injurious behavior	Descriptive - Capacity	Intensity	Self-injurious behavior		NC		Self-injurious behaviour
26	Unusually repetetive interests or stereotyped behaviors	Descriptive - Capacity	Intensity	Unusually repetetive interests or stereotyped behaviors		b7653 - Stereotypies and motor preservation, b1603 - Control of thought
27	Overactivity	Descriptive - Capacity	Intensity	Overactivity		d2504 - Adapting activity level
28	Tantrums, aggression, negative or disruptive behavior	Descriptive - Capacity	Intensity	Tantrums, Aggression, negative or disruptive behavior	Tantrums	d7202 - Regulating behaviour within interactions, b1521 - Regulation of emotions		Tantrums
29	Anxiety	Descriptive - Capacity	Intensity	Anxiety		b1528 - Emotion functions, other specififed		Anxiety

## Sheet: ADOS_M2
Assessment Name	Autism Diagnostic Observation Schedule - Module 2
Information and purpose	Semi-structured clinician administered observational assessment of behavior including language and communication, reciprocal social interaction, play, stereotyped and repetitive interests, and other atypical behaviours.
Additional information	Lord, C., Rutter, M., DiLavore, P. C., Risi, S., Gotham, K., & Bishop, S. L. (2012). Autism diagnostic observation schedule, (ADOS-2), Part 1: Modules 1–4 (2nd ed.). Los Angeles: Western Psychological Services.
Item level										Scale/Domain/Index level
Question Number	Item	Perspective	Classification of Response Options	Main Concept	Additional Concepts	ICF category for main concept	ICF category for additional concepts	Annotation		Scale/Domain/Index	Main Concept	ICF Concept/s	Annotation
1	Overall level of non-echoed language	Descriptive - Capacity	Intensity	Non-echoed language		d3309 - Speaking, unspecified		Non-echoed language		Social affect	Social affect	d7 - Interpersonal interactions and relationships, d3 - Communication
2	Amount of social overtures/Maintenance of attention	Descriptive - Capacity	Intensity	Social overtures and attention (on person)		d71040 - Initiating social interaction, d1600 -Focusing on the person				Restricted and repetitive behavior	Restricted and repetitive behavior	b7653 - Stereotypies and motor preservation, b1603 - Control of thought
3	Speech abnormalities associated with autism (intonation/volume/rythm/rate)	Descriptive - Capacity	Intensity	Intonation, volume, rhythm, rate of speech		b3303 - Melody of speech, b398 - speech f unctions other specified, b3301 - Rhyhtm of speech, b3302 - speed of speech, b3300 - Fluency of speech		volume of speech		Total Score	Prescence of autistic traits	NC	Prescence of autistic traits
4	Immediate echolalia	Descriptive - Capacity	Intensity	Immediate echolalia		b1470 - Psychomotor control
5	Stereotyped/idiosyncratic use of words or phrases	Descriptive - Capacity	Intensity	Stereotyped/idiosyncratic use of words or phrases		b16710 -Expression of spoken language
6	Conversation	Descriptive - Capacity	Intensity	Conversation		d3503 - Conversing with one person
7	Pointing (socially-directed pointing)	Descriptive - Capacity	Intensity	Social pointing		d3350 -Producing body language
8	Descriptive, conventional, instrumental, or informational gestures	Descriptive - Capacity	Intensity	Gestures		d3350 -Producing body language
9	Unusual eye contact	Descriptive - Capacity	Intensity	Unusual eye contact		d7108 - Basic interpersonal interactions, other specified		Unusual eye contact
10	Facial expressions directed to others	Descriptive - Capacity	Intensity	Facial expressions directed to others		d3350 -Producing body language		Directing facial expressions to others
11	Shared enjoyment in interaction	Descriptive - Capacity	Intensity	Shared enjoyment in interaction		d7108 - Basic interpersonal interactions, other specified		Shared enjoyment
12	Response to name	Descriptive - Capacity	Intensity	Response to name		d7108 - Basic interpersonal interactions, other specified		Responding to name
13	Showing	Descriptive - Capacity	Intensity	Showing		d7108 - Basic interpersonal interactions, other specified		Showing
14	Spontaneous inintiation of joint attention	Descriptive - Capacity	Intensity	Inittiating joint attention	Joint attention	d71040 - Initiating social interactions	b1403 - Sharing attention
15	Response to joint attention	Descriptive - Capacity	Intensity	Responding to joint atteion	Joint attention	d71040 - Initiating social interactions	b1403 - Sharing attention
16	Quality of social overtures	Descriptive - Capacity	Intensity	Social overtures		d71040 - Initiating social interactions
17	Quality of social response	Descriptive - Capacity	Intensity	Social responses		d71041 - Maintaining social interactions
18	Amount of reciprocal social communication	Descriptive - Capacity	Intensity	reciprocal social communication		d7109 - Basic interpersonal interactions, unspecified
19	Overall quality of rapport (examiner's overall judgement)	Descriptive - Capacity	Intensity	Quality of rapport		ND		Quality of rapport
20	Functional play with objects	Descriptive - Capacity	Intensity	Functional play with objects		d8808 - Engagement in play, other specified		Functional play using objects
21	Imagination/creativity	Descriptive - Capacity	Intensity	Imagination/creativity		d1630 - Pretending, i433 - Creativity
22	Unusual sensory interest in play material/person	Descriptive - Capacity	Intensity	Unusual sensory interest in play material/person		d129 - Purposeful sensory experiences, other specified and unspecified, b1569 -Perceptual functions, unspecified		Unusual sensory interest
23	Hand and finger and other complex mannerisms	Descriptive - Capacity	Intensity	Hand and finger and other complex mannerisms		b7653 - Stereotypies and motor preservation
24	Self-injurious behavior	Descriptive - Capacity	Intensity	Self-injurious behavior		NC		Self-injurious behaviour
25	Unusually repetitive interests or stereotyped behaviors	Descriptive - Capacity	Intensity	Unusually repetetive interests or stereotyped behaviors		b7653 - Stereotypies and motor preservation, b1603 - Control of thought
26	Overactivity	Descriptive - Capacity	Intensity	Overactivity		d2504 - Adapting activity level
27	Tantrums, aggression, negative or disruptive behavior	Descriptive - Capacity	Intensity	Tantrums, Aggression, negative or disruptive behavior	Tantrums	d7202 - Regulating behaviour within interactions, b1521 - Regulating emotions		Tantrums
28	Anxiety	Descriptive - Capacity	Intensity	Anxiety		b1528 - Emotion functions, other specififed		Anxiety

## Sheet: ADOS_M3
Assessment Name	Autism Diagnostic Observation Schedule - Module 3
Information and purpose	Semi-structured clinician administered observational assessment of behavior including language and communication, reciprocal social interaction, play, stereotyped and repetitive interests, and other atypical behaviours.
Additional information	Lord, C., Rutter, M., DiLavore, P. C., Risi, S., Gotham, K., & Bishop, S. L. (2012). Autism diagnostic observation schedule, (ADOS-2), Part 1: Modules 1–4 (2nd ed.). Los Angeles: Western Psychological Services.
Item level										Scale/Domain/Index level
Question Number	Item	Perspective	Classification of Response Options	Main Concept	Additional Concepts	ICF category for main concept	ICF category for additional concepts	Annotation		Scale/Domain/Index	Main Concept	ICF Concept/s	Annotation
1	Overall level of non-echoed language	Descriptive - Capacity	Intensity	Non-echoed language		d3309 - Speaking, unspecified		Non-echoed language		Social affect	Social affect	d7 - Interpersonal interactions and relationships, d3 - Communication
2	Speech abnormalities associated with autism (intonation/volume/rythm/rate)	Descriptive - Capacity	Intensity	Intonation, volume, rhythm, rate of speech		b3303 - Melody of speech, b398 - speech f unctions other specified, b3301 - Rhyhtm of speech, b3302 - speed of speech, b3300 - Fluency of speech		volume of speech		Restricted and repetitive behavior	Restricted and repetitive behavior	b7653 - Stereotypies and motor preservation, b1603 - Control of thought
3	Immediate echolalia	Descriptive - Capacity	Intensity	Immediate echolalia		b1470 - Psychomotor control				Total Score	Prescence of autistic traits	NC	Prescence of autistic traits
4	Stereotyped/idiosyncratic use of words or phrases	Descriptive - Capacity	Intensity	Stereotyped/idiosyncratic use of words or phrases		b16710 -Expression of spoken language, b1470 - Psychomotor functions
5	Offers information	Descriptive - Capacity	Intensity	Offers information		d7108 - Basic interpersonal interactions, other specified
6	Asks for information	Descriptive - Capacity	Intensity	Asking information		d132 - Acquring information	b1708 - Basic interpersonal interactions other specified	Asking information
7	Reporting of events	Descriptive - Capacity	Intensity	Reporting		d3308 - speaking other specified		Reporting
8	Conversation	Descriptive - Capacity	Intensity	Conversation		d3503 - Conversing with one person
9	Descriptive, conventional, instrumental, or informal gestures	Descriptive - Capacity	Intensity	Gestures		d3350 -Producing body language
10	Unusual eye contact	Descriptive - Capacity	Intensity	Unusual eye contact		d7108 - Basic interpersonal interactions, other specified		Unusual eye contact
11	Facial expressions directed to others	Descriptive - Capacity	Intensity	Facial expressions directed to others		d3350 - Producing body language
12	Language production and linked nonverbal communication	Descriptive - Capacity	Intensity	Langauge production linked with nonverbal communication		d3358 Producing nonverbal messages, other specified		Langauge production linked with nonverbal communication
13	Shared enjoyment in interaction	Descriptive - Capacity	Intensity	Shared enjoyment in interaction		d7108 - Basic interpersonal interactions, other specified		Shared enjoyment
14	Empathy/comments on others' emotions	Descriptive - Capacity	Intensity	Empathy/comment on others emotions		d7100 -Respect and warmth in relationships	b122 - global psychosocial functions
15	Insight (into the nature of social relationships)	Descriptive - Capacity	Intensity	Insight into social relationships		b122 -Global psychosocial functions
16	Quality of social overtures	Descriptive - Capacity	Intensity	Social overtures		d71040 - Initiating social interactions
17	Quality of social response	Descriptive - Capacity	Intensity	Social responses		d71041 - Maintaining social interactions
18	Amount of reciprocal social communication	Descriptive - Capacity	Intensity	reciprocal social communication		d7109 - Basic interpersonal interactions, unspecified
19	Overall quality of rapport (examiner's overall judgement)	Descriptive - Capacity	Intensity	Quality of rapport		ND
20	Imagination/creativity	Descriptive - Capacity	Intensity	Imagination/creativity		d6130 - pretending,i433 -Methodiacl skills
21	Unusual sensory interest in play material/person	Descriptive - Capacity	Intensity	Unusual sensory interest in play material/person		d129 - Purposeful sensory experiences, other specified and unspecified, b1569 -Perceptual functions, unspecified		Unusual sensory interest
22	Hand and finger and other complex mannerisms	Descriptive - Capacity	Intensity	Hand and finger and other complex mannerisms		b7653 - Stereotypies and motor preservation
23	Self-injurious behavior	Descriptive - Capacity	Intensity	Self-injurious behavior		NC		Self-injurious behaviour
24	Excessive interest in or references to unusual or highly specific topics or objects or repetitive behaviors	Descriptive - Capacity	Intensity	Unusually repetetive interests or stereotyped behaviors		b7653 - Stereotypies and motor preservation, b1603 - Control of thought, b1569 - Perceptual functions, other specified
25	Compulsions or rituals	Descriptive - Capacity	Intensity	Compulsions and rituals		b1603 - control of though, b1250 - adaptability
26	Overactivity/agitation	Descriptive - Capacity	Intensity	Overactivity		d2504 - Adapting activity level
27	Tantrums, aggression, negative or disruptive behavior	Descriptive - Capacity	Intensity	Tantrums, Aggression, negative or disruptive behavior	Tantrums	d7202 - Regulating behaviour within interactions, b1521 - Regulation of emotions		Tantrums
28	Anxiety	Descriptive - Capacity	Intensity	Anxiety		b1528 - Emotion functions, other specififed		Anxiety

## Sheet: ADOS_M4
Assessment Name	Autism Diagnostic Observation Schedule - Module 4
Information and purpose	Semi-structured clinician administered observational assessment of behavior including language and communication, reciprocal social interaction, play, stereotyped and repetitive interests, and other atypical behaviours.
Additional information	Lord, C., Rutter, M., DiLavore, P. C., Risi, S., Gotham, K., & Bishop, S. L. (2012). Autism diagnostic observation schedule, (ADOS-2), Part 1: Modules 1–4 (2nd ed.). Los Angeles: Western Psychological Services.
										Scale/Domain/Index level
Question Number	Item	Perspective	Classification of Response Options	Main Concept	Additional Concepts	ICF category for main concept	ICF category for additional concepts	Annotation		Scale/Domain/Index	Main Concept	ICF Concept/s	Annotation
1	Overall level of non-echoed language	Descriptive - Capacity	Intensity	Non-echoed language		d3309 - Speaking, unspecified		Non-echoed language		Social affect	Social affect	d7 - Interpersonal interactions and relationships, d3 - Communication
2	Speech abnormalities associated with autism (intonation/volume/rythm/rate)	Descriptive - Capacity	Intensity	Intonation, volume, rhythm, rate of speech		b3303 - Melody of speech, b398 - speech f unctions other specified, b3301 - Rhythm of speech, b3302 - speed of speech, b3300 - Fluency of speech		volume of speech		Restricted and repetitive behavior	Restricted and repetitive behavior	b7653 - Stereotypies and motor preservation, b1603 - Control of thought
3	Immediate echolalia	Descriptive - Capacity	Intensity	Immediate echolalia		b1470 - Psychomotor control				Total Score	Prescence of autistic traits	NC	Prescence of autistic traits
4	Stereotyped/idiosyncratic use of words or phrases	Descriptive - Capacity	Intensity	Stereotyped/idiosyncratic use of words or phrases		b16710 -Expression of spoken language, b1470 - Psychomotor functions
5	Offers information	Descriptive - Capacity	Intensity	Offers information		d7108 - Basic interpersonal interactions, other specified		Offers information
6	Asks for information	Descriptive - Capacity	Intensity	Asking information		d132 - Acquring information	b1708 - basic interpersonal interactions other specified	Asking information
7	Reporting of events	Descriptive - Capacity	Intensity	Reporting		d3308 - speaking other specified		Reporting
8	Conversation	Descriptive - Capacity	Intensity	Conversation		d3503 - Conversing with one person
9	Descriptive, conventional, instrumental, or informal gestures	Descriptive - Capacity	Intensity	Gestures		d3350 -Producing body language
10	Emphatic or emotional gestures	Descriptive - Capacity	Intensity	Gestures		d3350 -Producing body language
11	Unusual eye contact	Descriptive - Capacity	Intensity	Unusual eye contact		d7108 - Basic interpersonal interactions, other specified		Unusual eye contact
12	Facial expressions directed to others	Descriptive - Capacity	Intensity	Facial expressions directed to others		d3350 - producing body language
13	Language production and linked nonverbal communication	Descriptive - Capacity	Intensity	Langauge production linked with nonverbal communication		d3358 - Producing nonverbal messages, other specified		Language production linked with nonverbal production
14	Shared enjoyment in interaction	Descriptive - Capacity	Intensity	Shared enjoyment in interaction		d7108 - Basic interpersonal interactions, other specified		Shared enjoyment
15	Communication of own affect	Descriptive - Capacity	Intensity	Communicating affect		d399 -Communication, unspecified		Communication of affect
16	Empathy/comments on others' emotions	Descriptive - Capacity	Intensity	Empathy/comment on others emotions		d7100 -Respect and warmth in relationships	b122 - global psychosocial functions
17	Insight (into the nature of social relationships)	Descriptive - Capacity	Intensity	Insight into social relationships		b122 -Global psychosocial functions
18	Responsibility	Descriptive - Capacity	Intensity	Responsibilites		d2400 - Handling responsibilities
19	Quality of social overtures	Descriptive - Capacity	Intensity	Social overtures		d71040 - Initiating social interactions
20	Quality of social response	Descriptive - Capacity	Intensity	Social responses		d71041 - Maintaining social interactions
21	Amount of reciprocal social communication	Descriptive - Capacity	Intensity	reciprocal social communication		d7109 - Basic interpersonal interactions, unspecified		reciprocal social communication
22	Overall quality of rapport (examiner's overall judgement)	Descriptive - Capacity	Intensity	Quality of rapport		ND		Quality of rapport
23	Imagination/creativity	Descriptive - Capacity	Intensity	Imagination/creativity		d6130 - pretending, i433 - Methodical skills
24	Unusual sensory interest in play material/person	Descriptive - Capacity	Intensity	Unusual sensory interest in play material/person		d129 - Purposeful sensory experiences, other specified and unspecified, b1569 -Perceptual functions, unspecified		Unusual sensory interest
25	Hand and finger and other complex mannerisms	Descriptive - Capacity	Intensity	Hand and finger and other complex mannerisms		b7653 - Stereotypies and motor preservation
26	Self-injurious behavior	Descriptive - Capacity	Intensity	Self-injurious behavior		NC		Self-injurious behaviour
27	Excessive interest in or references to unusual or highly specific topics or objects or repetitive behaviors	Descriptive - Capacity	Intensity	Unusually repetetive interests or stereotyped behaviors		b7653 - Stereotypies and motor preservation, b1603 - Control of thought, b1569 - Perceptual functions, other specified
28	Compulsions or rituals	Descriptive - Capacity	Intensity	Compulsions and rituals		b1603 - control of thought, b1250 - Adaptability
29	Overactivity/agitation	Descriptive - Capacity	Intensity	Overactivity		d2504 - Adapting activity level
30	Tantrums, aggression, negative or disruptive behavior	Descriptive - Capacity	Intensity	Tantrums, Aggression, negative or disruptive behavior	Tantrums	d7202 - Regulating behaviour within interactions, b1521 - Regulation of emotions		Tantrums
31	Anxiety	Descriptive - Capacity	Intensity	Anxiety		b1528 - Emotion functions, other specififed		Anxiety

## Sheet: ASBQ
Assessment Name	Adult Social Behaviour Questionnaire (ASBQ)
Information and purpose	Multidimensional scale of autism for adults. Comprises 44 items on which respondents rate the extent to which the item describes the individual over the preceding two months. Has self-report and other-report (e.g., spouse, caregiver) versions.
Additional information	Horwitz, E., Schoevers, R., Ketelaars, C., Kan, C., Van Lammeren, A., Meesters, Y., Spek, A., Wouters, S., Teunisse, J., & Cuppen, L. (2016). Clinical assessment of ASD in adults using self-and other-report: psychometric properties and validity of the Adult Social Behavior Questionnaire (ASBQ). Research in Autism Spectrum Disorders, 24, 17-28. https://doi.org/10.1016/j.rasd.2016.01.003
										Scale/Domain/Index level
Question Number	Item	Perspective	Classification of Response Options	Main Concept	Additional Concepts	ICF category for main concept	ICF category for additional concepts	Annotation		Scale/Domain/Index	Main Concept	ICF Concept/s	Annotation
1	Will not take the initiative in contacts with other people	Descriptive - Performance	Agreement	No intiative to make contact		d71040 - Initiating social interactions				Contact	Contact	b1255 - Approachability
2	Has little or no interest in socializing with others	Descriptive - Performance	Agreement	No interest in socializing		b1255 - Approachability				Empathy	Empathy	b122 Global psychosocial functions
3	Ignores invitations from others to do something with them	Descriptive - Performance	Agreement	Ignores invitations		d9205 - Socializing				Interpersonal insight	Interpersonal insight	b122 Global psychosocial functions
4	Avoids people who try to make contact with him/her	Descriptive - Performance	Agreement	Avoids people who try to make contact		b1255 - Approachability				Violations of social conventions	Violations of social conventions	d710 Interacting according to social rules
5	The only contact he/she has with others is when he/she has to buy something or arrange something, for example with people in a shop or in a government office	Descriptive - Performance	Agreement	Limited social contact		b1255 - Approachability				Insistance on sameness	Insistance on sameness	b1250 - Adaptability, d2500 - Accepting novely
6	Is a loner, even in a group holds him/herself apart	Descriptive - Performance	Agreement	Prefers time by self		b1255 - Approachability				Sensory stimulation and motor stereotypes	Sensory stimulation and motor stereotypes	b156 Perceptual functions, b7653 - Stereotypies and motor perseveration
7	Does not enjoy doing things with other people for example doing a chore together or going somewhere together	Descriptive - Performance	Agreement	Doesn't enjoy doing things with other people		b1255 - Approachability
8	Finds it difficult to put him/herself in someone else’s shoes, for example, he/she can't see why someone is angry	Descriptive - Performance	Agreement	Thinking from others' perspective		b122 - Global psychosocial functions
9	Is unaware of other people’s emotional needs, for example, he/she does not encourage other people or reassure them	Descriptive - Performance	Agreement	Unaware of emotional needs of others		d7100 -Respect and warmth in relationships	b122 Global psychosical functions	Awareness of other's emotional needs
10	Finds it hard to sense what someone else will like or think is nice	Descriptive - Performance	Agreement	Thinking from others' perspective		b122 - Global psychosocial functions
11	Is not really bothered by someone else in pain	Descriptive - Performance	Agreement	Not bothered by someone elses pain		d7100 - Respect and warmth in relationships	b122 Global psychosical functions
12	Does not notice when someone is upset or has problems	Descriptive - Performance	Agreement	Noticing when someone is upset		d71048 - Social cues in relationships, other specified		Noticing when someone is upset
13	The reasonwhy he/she would contact others is to get things done rather than because he/she is interested in them	Descriptive - Performance	Agreement	Interest in initating contact		b1255 - Approachability
14	Does not show sympathy when others hurt themselves or are unhappy	Descriptive - Performance	Agreement	Showing sympathy		d7100 - Respect and warmth in relationships
15	Does not seem to understand what the other person’s facial expressions, body language or voice intonation want to convey	Descriptive - Performance	Agreement	Understanding facial expression, body langauge, vocal intonation		d3150 - Communicating with - receiving - body gestures, b1678 - Mental functions of langauge other specified		Understanding intonation
16	Does not get jokes	Descriptive - Performance	Agreement	Understanding jokes		d3108 - Communicating with - receiving - spoken messages, other specified		Understanding jokes
17	Takes everything literally, for example, does not understand certain expressions	Descriptive - Performance	Agreement	Takes things literally		d3108 - Communicating with - receiving - spoken messages, other specified		Understanding literal and implied meaning of speech
18	Is very naive; believes everything he/she is told	Descriptive - Performance	Agreement	Niave		b122 - Global psychosocial functions
19	It is easy to take advantage of him/her or get him/her to do other people’s dirty work	Descriptive - Performance	Agreement	Easily taken advantage of		b122 - Global psychosocial functions
20	Does not notice when others make fun of him/her	Descriptive - Performance	Agreement	Noticing when others are making fun		d71048 - Social cues in relationships, other specified		Noticing when others are making fun
21	Finds it hard to follow the gist of a conversation—misses the point	Descriptive - Performance	Agreement	Understanding gist of conversation		d3108 - Communicating with - receiving - spoken messages, other specified		Understanding gist of conversation
22	Does not differentiate between friends and strangers, for example, does not care who he/she is with	Descriptive - Performance	Agreement	Differentiating between strangers and friends		d7106 - Differentiating between strangers and friends
23	Seeks contact with anyone and everyone; shows no reserve	Descriptive - Performance	Agreement	Seeking contact with others, no reserve		b1260 - Extraversion
24	Touches people when it is not suitable, for example, hugs virtual strangers	Descriptive - Performance	Agreement	Innapropriate social contact		d7105 - Physical contact in relationships
25	Asks questions that are too personal, or tells others things that are too personal	Descriptive - Performance	Agreement	Asking personal questions		d7203 - Interacting according to social rules
26	Behaves the same wherever he/she is; it makes no difference to him/her whether he/she is at home or somewhere else (visiting others, at work, in the street)	Descriptive - Performance	Agreement	Differentiating between people		d7106 - Differentiating between strangers and friends
27	Asks strangers for things he/she needs, for example, for food or drink if he/she is hungry or thirsty	Descriptive - Performance	Agreement	Asking strangers for things they need		d7106 - Differentiating between strangers and friends
28	Speaks to everyone in exactly the same way, regardless of whether it is the queen, the boss at work, the neighbor or a good friend	Descriptive - Performance	Agreement	Differentiating between people		d7106 - Differentiating between strangers and friends
29	May stand too close to someone else	Descriptive - Performance	Agreement	Social distance		d7204 - Maintaining social space
30	Panics when things turn out differently than he/she is used to	Descriptive - Performance	Agreement	Panic when plans change		b1250 - Adaptability, d2500 - Accepting novelty
31	Resist change; if it were left up to him/her, everything would stay the same	Descriptive - Performance	Agreement	Resistance to change		b1250 - Adaptability, d2500 - Accepting novelty
32	Wants to do certain things in exactly the same way every time	Descriptive - Performance	Agreement	Resistance to change		b1250 - Adaptability, d2500 - Accepting novelty
33	Does not like surprises, for example unexpected visitors	Descriptive - Performance	Agreement	Disklikes surprises		b1250 - Adaptability, d2500 - Accepting novelty
34	Does not like a lot of things happening at once	Descriptive - Performance	Agreement	Doesn’t like things happening at once		d2408 - Handling stress and other psychological demands, other specified
35	Really needs fixed routines and things to be predictable	Descriptive - Performance	Agreement	Needs predictability/fixed routine		b1250 - Adaptability
36	Hates it when plans are changed at the last moment	Descriptive - Performance	Agreement	Dislikes changes in plan		b1250 - Adaptability, d2500 - Accepting novelty
37	It takes him/her ages to get used to somewhere new	Descriptive - Performance	Agreement	Getting used to new places		b1250 - Adaptability, d2500 - Accepting novelty
38	Feels the urge to flap hands or arms about when excited	Descriptive - Performance	Agreement	Flapping		b7653 - Stereotypies and motor preservation
39	Feels the urge to make strange, quick movements with hands or fingers	Descriptive - Performance	Agreement	Hand and finger mannerisms		b7653 - Stereotypies and motor preservation
40	Feels the urge to rock back and forth	Descriptive - Performance	Agreement	Rocking		b7653 - Stereotypies and motor preservation
41	Really enjoys making certain movements and wants to repeat them	Descriptive - Performance	Agreement	Repetitive movements		b7653 - Stereotypies and motor preservation
42	Smells objects	Descriptive - Performance	Agreement	Smelling objects		b1562 - Olfactory perception	d1202 - Smelling
43	Feels the urge to often touch things to see what they feel like	Descriptive - Performance	Agreement	Touching objects		b1564 - Tactile perception	d1201 - Touching
44	Really revels in certain colors, shapes or moving objects	Descriptive - Performance	Agreement	Likes colours, shapes, moving objects		b1561 - Visual perception	d110 - Watching

## Sheet: ADI_R
Assessment Name	Adult Diagnostic Interview - Revised (ADI-R)
Information and purpose	Semi-structured clinician-administered interview based on caregiver report. Appropriate for children and adults with a mental age above 2 years. Comprises 93 items across three areas: Communication, reciprocal social interactions, and restricted, repetitive,and stereotyped patterns of behavior.
Additional information	Rutter, M., Le Couteur, A., & Lord, C. (2003). The autism diagnostic interview – revised (ADI-R). Los Angeles: Western Psychological Service
										Scale/Domain/Index level
Question Number	Item	Perspective	Classification of Response Options	Main Concept	Additional Concepts	ICF category for main concept	ICF category for additional concepts	Annotation		Scale/Domain/Index	Main Concept	ICF Concept/s	Annotation
Early Development										Language/Communication	Language/Communication	d3- Communication
2	Age at which parents first noticed something unusual about child's language, contact or behavior	Descriptive		Age that caregiver noticed unusual language, contact or behaviour		NC		Age caregiver noticed problems		Reciprocal Social Interactions	Reciprocal Social Interactions	d7 - Interpersonal interactions and relationships
3	First symptoms that raised parents' concern	Descriptive		First symptoms raised		ND		First symptoms raised		Repetitive Behaviors/Interests	Repetitive Behaviors/Interests	b7653 - Stereotypies and motor preservation, b1603 - Control of thought
4	When problems started as assessed in retrospect	Descriptive		When problems started		NC		When problem started
Milestones in Motor development
5	Walked without support	Descriptive - performance		walk without support		d4509 - Walking, unspecified		Walking
Toilet Training
6	Bladder control during the day	Descriptive - performance		Bladder control		d53008 - Regulating urination, other specified		Bladder control during the day
7	Bladder control during the night	Descriptive - performance		Bladder control		d53008 - Regulating urination, other specified		Bladder control during the night
8	Bowel control	Descriptive - performance		Bowel control		d53018 -Regulating defecation, other specified		Bowel control
Development and loss of language/other skills
9	Age of first single words	Descriptive		Age of first single words		NC		Age of first single word
10	Age of first phrases	Descriptive		Age of first phrases		NC		Age of first phrase
Loss of language skills
11	Loss of language skills	Descriptive - performance		Language skills		b1679 - Mental functions of language, unspecified		Language skills
12	Level of communicative language before loss	Descriptive - performance		level of communicative language		b1679 - Mental functions of language, unspecified		Language skills
13	Loss of spontaneous communicative use of at least 5 words	Descriptive - performance		Spontaneous communication over 5 words		d3308 - Speaking other specified		Speaking over five words
Type of langauge skills lost
14	Loss of communicative intent	Descriptive - performance		communicative intent		ND		Communicative intent
15	Loss of ability to use syntax (grammar, sentence structure)	Descriptive - performance		Ability to use syntax		b1672 -Integrative language functions
16	Loss of articulation (pronunciation)	Descriptive - performance		Articulation		b320 -Articulation functions
17	Age at which the most important aspect of the loss of language skills first became apparent	Descriptive - performance		Age of language skill loss		NC		Age language skill lost
18	Relation between loss of language and physical illness	Descriptive - performance		Relationship between loss and illness		NC		Relationship between language loss and illness
19	Duration of the period of loss of language skills	Descriptive - performance		Duration of period of loss		b1679 - Mental functions of language, unspecified		Language skills
20	Loss of skills (for at least 3 months)	Descriptive - performance		Loss of skills		b1679 - Mental functions of language, unspecified		Language skills
General loss of skills
21	Efficient use of hands	Descriptive - performance		Use of hands		d4459 -Hand and arm use, unspecified - use of hands		Efficient use of hands
Types of skills lost
22	Motor skills	Descriptive - performance		Motor skills		ND		Motor skills
23	Ability to manage daily activities	Descriptive - performance		Manage daily activities		d2309 - Carrying out daily routine, unspecified		Managing daily activities
24	Constructive or imaginative play	Descriptive - performance		Constructive and imaginative play	Pretending	d8808 - Engagement in play, other specified	d1630 - Pretending	Constructive and imaginative play
25	Social commitment and ability to respond	Descriptive - performance		Social commitment and ability to respond		ND		Social commitment and ability to respond
26	Age at which a significant loss of skills first appeared	Descriptive		Age of skill loss		NC		Age of skill loss
27	Loss of skills in relation to physical illness	Descriptive - performance		Relationship between loss and illness		ND		Relationship between skill loss and illnesss
28	Duration of the period with impairment	Descriptive - performance		Duration of period of loss		ND		Loss of skill
29	Comprehension of simple language	Descriptive - performance		Comprehension of simple language		d3101 - Comprehending simple spoken messages
Language and communication
30	General level of language	Descriptive - performance	Intensity	Level of langauge		b1679 - Mental functions of language, unspecified		Level of language
31	Use of other's body to communicate	Descriptive - performance	Intensity	use other's body to communicate		d398 - Communication, other specified		Using others' body for communication
32	Articulation/pronunciation	Descriptive - performance	Intensity	Articulation/pronunciation		b320 - Articulation functions
33	Stereotyped utterances and delayed echolalia	Descriptive - performance	Intensity	Stereotyped utterances and delayed echolalia		b1470 - Psychomotor control
34	Social verbalization/chat	Descriptive - performance	Intensity	Social verbalization/chat		d3509 - Conversation, unspecified		Social verbalization/chat
35	Reciprocal conversation (at the individual's level of language ability)	Descriptive - performance	Intensity	Reciprocal conversation		d3509 - Conversation, unspecified		Reciporical conversation
36	Inappropriate questions or statements	Descriptive - performance	Intensity	Inappropriate questions or statements		d7203 -Interacting according to social rules
37	Pronomial revearsal	Descriptive - performance	Intensity	Pronomial revearsal		b1678 - Mental functions of language, other specified		Pronomial reversal
38	Neologisms/idiosyncratic language	Descriptive - performance	Intensity	Neologisms/idiosyncratic language		b1678 - Mental functions of language, other specified		Idiosyncratic language
39	Verbal rituals	Descriptive - performance	Intensity	Verbal rituals		b1603 - Control of thought
40	Intonation/volume/rythm/rate	Descriptive - performance	Intensity	Intonation/volume/rythm/rate		b3303 - Melody of speech, b398 - speech functions other specified, b3301 - Rhyhtm of speech, b3302 - speed of speech		Volume of speech
41	Current communicative language	Descriptive - performance	Intensity	Communicative language		b1679 - Mental functions of language, unspecified		Communicative language
42	Pointing to express interest	Descriptive - performance	Intensity	Social pointing		d3350 - Producing body language
43	Nodding	Descriptive - performance	Intensity	Gestures		d3350 - Producing body language
44	Head shaking	Descriptive - performance	Intensity	Gestures		d3350 - Producing body language
45	Conventional / instrumental gestures	Descriptive - performance	Intensity	Gestures		d3350 - Producing body language
46	Attention to voice	Descriptive - performance	Intensity	Attention to voice		d3100 -Attending to the human voice
47	Spontaneous imitation of actions	Descriptive - performance	Intensity	Imitation		d130 - Copying
48	Imaginative play	Descriptive - performance	Intensity	Imaginative play		d8808 -Engagement in play, other specified		Imaginative play
49	Imaginative play with peers	Descriptive - performance	Intensity	Imaginative play with peers	Pretending	d8803 -Shared cooperative play	d1630 - Pretending
50	Direct gaze	Descriptive - performance	Intensity	Direct gaze		d7108 -Basic interpersonal interactions, other specified		Direct gaze
Social development and play
51	Social smiling	Descriptive - performance	Intensity	Social smiling		d71048 - Social cues in relationships, other specified		Social smiling
52	Showing and directing attention	Descriptive - performance	Intensity	Showing and direction attention		d1600 - Focusing attention on the person
53	Offering to share	Descriptive - performance	Intensity	Sharing		d7203 - Interacting according to social rules
54	Seeking to share enjoyment with others	Descriptive - performance	Intensity	Seeking shared enjoyment		d7108 - Basic interpersonal interactions, other specifie
55	Offering comfort	Descriptive - performance	Intensity	Offering comfort in social interaction		d7100 - Respect and warmth in relationships
56	Quality of social overtures	Descriptive - performance	Intensity	Social overtures		d71040 - Initiating social interactions
57	Range of facial expressions used to communicate	Descriptive - performance	Intensity	Range of facial expressions for communication		d3350 - Producing body language
58	Inappropriate facial expressions	Descriptive - performance	Intensity	Inappropriate facial expressions		d3350 - Producing body language
59	Appropriateness of social responses	Descriptive - performance	Intensity	Appropriateness of social responses		d71040 - Initiating social interactions
60	Initiation of appropriate activities	Descriptive - performance	Intensity	Initiation of appropriate activities		ND		Initiate appropriate activities
Favorite hobbies/toys
61	Imitative social play	Descriptive - performance	Intensity	Imitative social play		d8808 - Engagement in play, other specified		Imitative social play
62	Interest in children	Descriptive - performance	Intensity	Interest in children		b1255 - Approachability
63	Response to approaches of other children	Descriptive - performance	Intensity	Response to approaches of other children		d71040 - Initiating social interactions
64	Group play with peers	Descriptive - performance	Intensity	Group play with peers		d8803 - Shared cooperative play
65	Friendships	Descriptive - performance	Intensity	Friendship		d7500 - Informal relationships with friends
66	Social disinhibition	Descriptive - performance	Intensity	Social disinhibition		b1260 - Extraversion
Interests and behaviour
67	Unusual preoccupations	Descriptive - performance	Intensity	Unusual preoccupations		b1603 - Control of t hought
68	Circumscribed interests	Descriptive - performance	Intensity	Circumscribed interests		b1603 - Control of thought
69	Repetitive use of objects or interest in parts of objects	Descriptive - performance	Intensity	Repetitive use of objects or interest in parts of objects		b1603 - Control of thought, b1250 - Adaptability
70	Compulsions/rituals	Descriptive - performance	Intensity	Compulsions/rituals		b1603 - Control of thought, b1250 - Adaptability
71	Unusual sensory interests	Descriptive - performance	Intensity	Unusual sensory interests		d129 - Purposeful sensory experiences, other specified and unspecified, b1569 -Perceptual functions, unspecified		Unusual sensory interest
72	Undue general sensitivity to noise	Descriptive - performance	Intensity	Undue general sensitivity to noise		b1560 - Auditory perception
73	Abnormal, idiosyncratic, negative response to specific sensory stimuli	Descriptive - performance	Intensity	Abnormal, idiosyncratic, negative response to specific sensory stimuli		b1568 - Perceptual functions, other specified		Abnormal, idiosyncratic, negative response to specific sensory stimuli
74	Difficulties with minor changes in own routines or personal environment	Descriptive - performance	Intensity	Coping with changes in routine or environment		b1250 - Adaptability, d2500 - Accepting novelty
75	Resistance to trivial changes in the environment (not directly affecting the subject)	Descriptive - performance	Intensity	Resistance to change		b1250 - Adaptability, d2500 - Accepting novelty
76	Unusual attachment to objects	Descriptive - performance	Intensity	Unusual attachment to objects		NC		Unusual attachment to objects
77	Hand and finger mannerisms	Descriptive - performance	Intensity	Hand and finger mannerisms		b7653 - Stereotypies and motor preservation
78	Other complex mannerisms or stereotyped body movements	Descriptive - performance	Intensity	Complex mannerisms or stereotyped movement		b7653 - Stereotypies and motor preservation
79	Midline hand movements	Descriptive - performance	Intensity	Midline hand movements		b7653 - Stereotypies and motor preservation
General behaviour
80	Gait	Descriptive - performance	Intensity	Gait		b770 - Gait pattern functions
81	Aggression toward caregivers or family members	Descriptive - performance	Intensity	Agression towards family		d7202 - Regulating behaviors within interactions
82	Aggression toward noncaregivers or nonfamily members	Descriptive - performance	Intensity	Agression towards non-family		d7202 - Regulating behaviors within interactions
83	Self-injury	Descriptive - performance	Intensity	Self-injury		NC		Self-injury
84	Hyperventilation	Descriptive - performance	Intensity	Hyperventiliation		b4408 - Respiration functions, other specified		Hyperventilation
85	Faints/fits/blackouts	Descriptive - performance	Intensity	Faits/fits/blackouts'		b1100 - State of consciousness
86	Age when abnormality first evident	Descriptive - performance	Intensity	Age when abnormality evident		NC		Age when general behaviour differences evident
87	Interviewer's judgement on age when developmental abnormalities probably first manifest	Descriptive - performance	Intensity	Interviewer's judgement on age when developmental abnormalities probably first manifest		NC		Interviewed judgement of when differences evidence
Special isolated skills
88	Visuospatial ability	Descriptive - performance	Intensity	Visuospatial ability		b1565 - Visuospatial perception
89	Memory skill	Descriptive - performance	Intensity	Memory		b1449 - Memory functions, unspecified		Memory
90	Musical ability	Descriptive - performance	Intensity	Musical ability		i448 - Action-related skills, other specified		Musical abilities
91	Drawing skill	Descriptive - performance	Intensity	Drawing		i448 - Action-related skills, other specified		Drawing skill
92	Reading skill	Descriptive - performance	Intensity	Reading		d1669 - Reading, unspecified		Reading skill
93	Numeracy skill	Descriptive - performance	Intensity	Numeracy		d1729 - Calculating, unspecified		Calculating skill

## Sheet: AQ_adult
Assessment Name	Autism-Spectrum Quotient (AQ)
Information and purpose	Self-report questionnaire of autistic traits for adults aged 16 years or older. Comrpises 50 items on which respondents rate the extent to which they agree the statements represent themselves.
Additional information	Baron-Cohen, S., Wheelwright, S., Skinner, R., Martin, J., & Clubley, E. (2001). The Autism-Spectrum Quotient (AQ): Evidence from asperger syndrome/high-functioning autism, males and females, scientists and mathematicians. Journal of Autism and Developmental Disorders, 31(1), 5-17. https://doi.org/10.1023/a:1005653411471
										Scale/Domain/Index level
Question Number	Item	Perspective	Classification of Response Options	Main Concept	Additional Concepts	ICF category for main concept	ICF category for additional concepts	Annotation		Scale/Domain/Index	Main Concept	ICF Concept/s	Annotation
1	I prefer to do things with others rather than on my own	Descriptive - performance	Agreement	Preference of isolation		b1255 - Approachability				Total Score	Prescence of autistic traits	NC	Prescence of autistic traits
2	I prefer to do things the same way over and over again	Descriptive - performance	Agreement	Preference for doing things the same way		b1264 - Openness to experience
3	If I try to imagine someting, I find it very easy to create a picture in my mind	Descriptive - performance	Agreement	Imagination		d1630 - Pretending, i433 - Methodical skills
4	I frequently get so strongly absorbed in one thing that I lose sight of other things	Descriptive - performance	Agreement	Strong absorbtion in task		b1603 - Control of thought	d1608- Focusing attention, unspecified	Strong absorption in one thing
5	I often notice small sounds when others do not	Descriptive - performance	Agreement	Noticing sounds		b1560 - Auditory perception
6	I usually notice car number plates or similar strings of information	Descriptive - performance	Agreement	Notice strings of information		b1648 - Higher-level cognitive functions, other specified
7	Other people frequently tell me that what I've said is impolite, even though I think it is polite	Descriptive - performance	Agreement	Come across as impolite		d7203 - Interacting according to social rules, b122 - Global psychosocial functions
8	When I'm reading a story, I can easily imagine what the characters might look like	Descriptive - performance	Agreement	Imagining characters		d1630 - Pretending, i433 - Methodical skills
9	I am fascinated by dates	Descriptive - performance	Agreement	Fascinated by dates		NC		Fascinated by dates
10	In a social group, I can easily keep track of several different people's conversations	Descriptive - performance	Agreement	Diving attention between conversations		b1402 - Dividing attention	d3504 - Conversing with many people
11	I find social situations easy	Descriptive - performance	Agreement	Social situations		ND		Social situations are easy
12	I tend to notice details that others do not	Descriptive - performance	Agreement	Notice detail		b1568 - Perceptual functions, other specified
13	I would rather go to a library than a party	Descriptive - performance	Agreement	Rather go to a library than party		PF		Preference for library rather than party
14	I find making up stories easy	Descriptive - performance	Agreement	Making up stories is easy		d1630 - Pretending, i433 - Methodical skills
15	I find myself drawn more strongly to people than to things	Descriptive - performance	Agreement	Drawn more to objects than things		b122 - Global psychosocial functions
16	I tend to have very strong interests, which I get upset about if I can't pursue	Descriptive - performance	Agreement	Strong interests and upset if cant pursue		b1603 - Control of thought
17	I enjoy social chit-chat	Descriptive - performance	Agreement	Enjoy social chit chat		b1260 -Extraversion
18	When I talk, it isn't always easy for others to get a word in edgeways	Descriptive - performance	Agreement	Turn-taking in conversations		d71041 -Maintaining social interactions
19	I am fascinated by numbers	Descriptive - performance	Agreement	Fascinated by numbers		NC		Fascinated by numbers
20	When I'm reading a story, I find it difficult to work out the characters' intentions	Descriptive - performance	Agreement	Working out intentions of others		b122 - Global psychosocial functions
21	I don't particularly enjoy reading fiction	Descriptive - performance	Agreement	Dislike of fiction		PF		Dislike fiction
22	I find it hard to make new friends	Descriptive - performance	Agreement	Difficulty forming friendships		d7200 -Forming relationships
23	I notice patterns in things all the time	Descriptive - performance	Agreement	Noticing patterns		b1648 - Higher-level cognitive functions, other specified
24	I would rather go to the theatre than a museum	Descriptive - performance	Agreement	Rather go to theatre than museum		PF		Preference for theatre than museum
25	It does not upset me if my daily routine is disturbed.	Descriptive - performance	Agreement	Coping with changes to routine		d2304 -Managing changes in daily routine, b1250 - Adaptability
26	I frequently find that I don't know how to keep a conversation going	Descriptive - performance	Agreement	Sustaining conversation		d3501 - Sustaining a conversation
27	I find it easy to "read between the lines" when someone is talking to me	Descriptive - performance	Agreement	Reading between the lines in coversation		d3108 - Communicating with - receiving - spoken messages, other specified, d3150 - Communicating with - receiving - body gestures		Understanding literal and implied meaning of speech
28	I usually concentrate more on the whole picture, rather than the small details	Descriptive - performance	Agreement	Contentrating on the whole, not detail		b1568 - Perceptual functions, other specified
29	I am not very good at remembering phone numbers	Descriptive - performance	Agreement	Remembering phone numbers		b1448 - Memory functions, other specified		Remembering phone numbers
30	I don't usually notice small changes in a situation, or a person's appearance	Descriptive - performance	Agreement	Noticing small details/small changes		b1568 - Perceptual functions, other specified
31	I know how to tell if someone listening to me is getting bored	Descriptive - performance	Agreement	Telling if someone is bored		d71048 - Social cues in relationships, other specified		Determining if someone is bored
32	I find it easy to do more than one thing at once	Descriptive - performance	Agreement	Mutlitasking		d2200 - Carrying out multiple tasks
33	When I talk on the phone, I'm not sure when it's my turn to speak	Descriptive - performance	Agreement	Knowing when its time to speak		d71048 - Social cues in relationships, other specified		Timing of conversation
34	I enjoy doing things spontaneously	Descriptive - performance	Agreement	Enjoy doing things spontaneously		b1264 Openness to experience
35	I am often the last to understand the point of a joke	Descriptive - performance	Agreement	Understanding jokes		d3108 - Communicating with - receiving - spoken messages, other specified		Understanding jokes
36	I find it easy to work out what someone is thinking or feeling just by looking at their face	Descriptive - performance	Agreement	Understand facial expressions		d3150 -Communicating with - receiving - body gestures
37	If there is an interruption, I can switch back to what I was doing very quickly	Descriptive - performance	Agreement	Re-focus after interuption		b1401 - Shifting attention
38	I am good at social chit-chat	Descriptive - performance	Agreement	Good at social chit chat		ND		Social chitchat
39	People often tell me that I keep going on and on about the same thing	Descriptive - performance	Agreement	Talk about same things		b1603 - Control of thought
40	When I was young, I used to enjoy playing games involving pretending with other children	Descriptive - performance	Agreement	Enjoyed pretending in childhood		d1630 Pretending, d8803-Shared cooperative play
41	I like to collect information about categories of things (e.g. types of car/bird/train/plant/etc.)	Descriptive - performance	Agreement	Like to collect information about categories		PF		Collecting information about categories
42	If find it difficult to imagine what it would be like to be someone else	Descriptive - performance	Agreement	Difficult to imagine what its like to be someone else		b122 -Global psychosocial functions
43	I like to plan any activities I participate in carefully	Descriptive - performance	Agreement	Like to plan activities carefully		b1264 Openness to experience
44	I enjoy social occasions	Descriptive - performance	Agreement	Enjoy social occasions		b1260 -Extraversion
45	I find it difficult to work out people's intentions	Descriptive - performance	Agreement	Working out peoples intentions		d7208 -Complex interpersonal interactions, other specified		Understanding intentions of others
46	New situations make me anxious	Descriptive - performance	Agreement	New situations cause anxiey		b1250 - Adaptability
47	I enjoy meeting new people	Descriptive - performance	Agreement	Enjoy meeting new people		b1260 -Extraversion
48	I am a good diplomat	Descriptive - performance	Agreement	Good diplomat		NC		Good diplmat
49	I am not very good at remembering people's date of birth	Descriptive - performance	Agreement	Memory of dates		b1448 - Memory functions, other specified		Memory for dates
50	I find it very easy to play games with children that involve pretending	Descriptive - performance	Agreement	Pretending		d1630 - Pretending, i433 - Methodical skills

## Sheet: AQ_adolescent
Assessment Name	Autism-Spectrum Quotient (AQ) - Adolescent
Information and purpose	Caregiver report questionnaire of autistic traits for adolescents 12-15 years. Comrpises 50 items on which respondents rate the extent to which they agree the statements represent the rated individual.
Additional information	Baron-Cohen, S., Hoekstra, R. A., Knickmeyer, R., & Wheelwright, S. (2006). The Autism-Spectrum Quotient (AQ)--adolescent version. Journal of Autism and Developmental Disorders, 36(3), 343–350. https://doi.org/10.1007/s10803-006-0073-6
										Scale/Domain/Index level
Question Number	Item	Perspective	Classification of Response Options	Main Concept	Additional Concepts	ICF category for main concept	ICF category for additional concepts	Annotation		Scale/Domain/Index	Main Concept	ICF Concept/s	Annotation
1	S/he prefer to do things with others rather than with others	Descriptive - performance	Agreement	Preference of isolation		b1255 - Approachability				Total Score	Prescence of autistic traits	NC	Prescence of autistic traits
2	S/he prefer to do things the same way over and over again	Descriptive - performance	Agreement	Preference for doing things the same way		b1264 - Openness to experience
3	If s/he try to imagine someting, I find it very easy to create a picture in her/his mind	Descriptive - performance	Agreement	Imagination		d1630 - Pretending, i433 - Methodical skills
4	S/he frequently get so strongly absorbed in one thing that s/he lose sight of other things	Descriptive - performance	Agreement	Strong absorbtion in task		b1603 - control of thought	d1608- Focusing attention, unspecified	Strong absorption in one thing
5	S/he often notices small sounds when others do not.	Descriptive - performance	Agreement	Noticing sounds		b1560 - Auditory perception
6	S/he usually notices car number plates or similar strings of information.	Descriptive - performance	Agreement	Notice strings of information		b1648 - Higher-level cognitive functions, other specified
7	Other people frequently tell her/him that what s/he has said is impolite, even though s/he thinks it is polite.	Descriptive - performance	Agreement	Come across as impolite		d7203 - Interacting according to social rules, b122 - Global psychosocial functions
8	When s/he is reading a story, s/he can easily imagine what the characters might look like.	Descriptive - performance	Agreement	Imagining characters		d1630 - Pretending, i433 - Methodical skills
9	S/he is fascinated by dates	Descriptive - performance	Agreement	Fascinated by dates		NC		Fascinated by dates
10	In a social group, s/he can easily keep track of several different people’s conversations.	Descriptive - performance	Agreement	Diving attention between conversations		b1402 - Dividing attention	d3504 - Conversing with many people
11	S/he finds social situations easy.	Descriptive - performance	Agreement	Social situations		ND		Social situations are easy
12	S/he tends to notice details that others do not.	Descriptive - performance	Agreement	Notice detail		b1568 - Perceptual functions, other specified
13	S/he would rather go to a library than a party.	Descriptive - performance	Agreement	Rather go to a library than party		PF		Preference for library rather than party
14	S/he finds making up stories easy.	Descriptive - performance	Agreement	Making up stories is easy		d1630 - Pretending, i433 - Methodical skills
15	S/he finds her/himself drawn more strongly to people than to things.	Descriptive - performance	Agreement	Drawn more to objects than things		b122 - Global psychosocial functions
16	S/he tends to have very strong interests, which s/he gets upset about if s/he can’t pursue.	Descriptive - performance	Agreement	Strong interests and upset if cant pursue		b1603 - Control of thought
17	S/he enjoys social chit-chat.	Descriptive - performance	Agreement	Enjoy social chit chat		b1260 -Extraversion
18	When s/he talks, it isn’t always easy for others to get a word in edgeways	Descriptive - performance	Agreement	Turn-taking in conversations		d71041 -Maintaining social interactions
19	S/he is fascinated by numbers	Descriptive - performance	Agreement	Fascinated by numbers		NC		Fascinated by numbers
20	When s/he is reading a story, s/he finds it difficult to work out the characters’ intentions	Descriptive - performance	Agreement	Working out intentions of others		b122 - Global psychosocial functions
21	S/he doesn’t particularly enjoy reading fiction.	Descriptive - performance	Agreement	Dislike of fiction		PF		Dislike fiction
22	S/he finds it hard to make new friends	Descriptive - performance	Agreement	Difficulty forming friendships		d7200 -Forming relationships
23	S/he notices patterns in things all the time.	Descriptive - performance	Agreement	Noticing patterns		b1648 - Higher-level cognitive functions, other specified
24	S/he would rather go to the theatre than a museum.	Descriptive - performance	Agreement	Rather go to theatre than museum		PF		Preference for theatre than museum
25	It does not upset him/her if his/her daily routine is disturbed	Descriptive - performance	Agreement	Coping with changes to routine		d2304 - Managing changes in daily routine, b1250 - Adaptability
26	S/he frequently finds that s/he doesn’t know how to keep a conversation going	Descriptive - performance	Agreement	Sustaining conversation		d3501 - Sustaining a conversation
27	S/he finds it easy to “read between the lines” when someone is talking to her/him.	Descriptive - performance	Agreement	Reading between the lines in coversation		d3108 - Communicating with - receiving - spoken messages, other specified, d3150 - Communicating with - receiving - body gestures		Understanding literal and implied meaning of speech
28	S/he usually concentrates more on the whole picture, rather than the small details	Descriptive - performance	Agreement	Contentrating on the whole, not detail		b1568 - Perceptual functions, other specified
29	S/he is not very good at remembering phone numbers.	Descriptive - performance	Agreement	Remembering phone numbers		b1448 - Memory functions, other specified		Remembering phone numbers
30	S/he doesn’t usually notice small changes in a situation, or a person’s appearance	Descriptive - performance	Agreement	Noticing small details/small changes		b1568 - Perceptual functions, other specified
31	S/he knows how to tell if someone listening to him/her is getting bored.	Descriptive - performance	Agreement	Telling if someone is bored		d71048 - Social cues in relationships, other specified		Determining if someone is bored
32	S/he finds it easy to do more than one thing at once.	Descriptive - performance	Agreement	Mutlitasking		d2200 - Carrying out multiple tasks
33	When s/he talks on the phone, s/he is not sure when it’s her/his turn to speak.	Descriptive - performance	Agreement	Knowing when its time to speak		d71048 - Social cues in relationships, other specified		Timing of conversation
34	S/he enjoys doing things spontaneously.	Descriptive - performance	Agreement	Enjoy doing things spontaneously		b1264 Openness to experience
35	S/he is often the last to understand the point of a joke.	Descriptive - performance	Agreement	Understanding jokes		d3108 - Communicating with - receiving - spoken messages, other specified		Understanding jokes
36	S/he finds it easy to work out what someone is thinking or feeling just by looking at their face.	Descriptive - performance	Agreement	Understand facial expressions		d3150 -Communicating with - receiving - body gestures
37	If there is an interruption, s/he can switch back to what s/he was doing very quickly.	Descriptive - performance	Agreement	Re-focus after interuption		b1401 - Shifting attention
38	S/he is good at social chit-chat.	Descriptive - performance	Agreement	Good at social chit chat		ND		Social chitchat
39	People often tell her/him that s/he keeps going on and on about the same thing.	Descriptive - performance	Agreement	Talk about same things		b1603 - Control of thought
40	When s/he was younger, s/he used to enjoy playing games involving pretending with other children.	Descriptive - performance	Agreement	Enjoyed pretending in childhood		d1630 Pretending, d8803-Shared cooperative play
41	S/he likes to collect information about categories of things (e.g. types of car, types of bird, types of train, types of plant, etc.).	Descriptive - performance	Agreement	Like to collect information about categories		PF		Collecting information about categories
42	S/he finds it difficult to imagine what it would be like to be someone else.	Descriptive - performance	Agreement	Difficult to imagine what its like to be someone else		b122 -Global psychosocial functions
43	S/he likes to plan any activities s/he participates in carefully.	Descriptive - performance	Agreement	Like to plan activities carefully		b1264 -Openness to experience
44	S/he enjoys social occasions	Descriptive - performance	Agreement	Enjoy social occasions		b1260 -Extraversion
45	S/he finds it difficult to work out people’s intentions.	Descriptive - performance	Agreement	Working out peoples intentions		d7208 -Complex interpersonal interactions, other specified		Understanding intentions of others
46	New situations make him/her anxious.	Descriptive - performance	Agreement	New situations cause anxiey		b1250 - Adaptability
47	S/he enjoys meeting new people.	Descriptive - performance	Agreement	Enjoy meeting new people		b1260 -Extraversion
48	S/he is a good diplomat.	Descriptive - performance	Agreement	Good diplomat		NC		Good diplmat
49	S/he is not very good at remembering people’s date of birth.	Descriptive - performance	Agreement	Memory of dates		b1448 - Memory functions, other specified		Memory for dates
50	S/he finds it very to easy to play games with children that involve pretending.	Descriptive - performance	Agreement	Pretending		d1630 - Pretending, i433 - Methodical skills

## Sheet: AQ_child
Assessment Name	Autism-Spectrum Quotient (AQ) - Child
Information and purpose	Caregiver report questionnaire of autistic traits for children aged 4-11 years. Comrpises 50 items on which respondents rate the extent to which they agree the statements represent the rated individual.
Additional information	Auyeung, B., Baron-Cohen, S., Wheelwright, S., & Allison, C. (2008). The Autism Spectrum Quotient: Children's Version (AQ-Child). Journal of autism and developmental disorders, 38(7), 1230–1240. https://doi.org/10.1007/s10803-007-0504-z
										Scale/Domain/Index level
Question Number	Item	Perspective	Classification of Response Options	Main Concept	Additional Concepts	ICF category for main concept	ICF category for additional concepts	Annotation		Scale/Domain/Index	Main Concept	ICF Concept/s	Annotation
1	S/he prefer to do things with others rather than on his/her own	Descriptive - performance	Agreement	Preference of isolation		b1255 - Approachability				Total Score	Prescence of autistic traits	NC	Prescence of autistic traits
2	S/he prefer to do things the same way over and over again	Descriptive - performance	Agreement	Preference for doing things the same way		b1264 - Openness to experience
3	If s/he try to imagine someting, I find it very easy to create a picture in her/his mind	Descriptive - performance	Agreement	Imagination		d1630 - Pretending, i433 - Methodical skills
4	S/he frequently get so strongly absorbed in one thing that s/he lose sight of other things	Descriptive - performance	Agreement	Strong absorbtion in task		b1603 - control of thought	d1608- Focusing attention, unspecified	Strong absorption in one thing
5	S/he often notices small sounds when others do not.	Descriptive - performance	Agreement	Noticing sounds		b1560 - Auditory perception
6	S/he usually notices car number plates or similar strings of information.	Descriptive - performance	Agreement	Notice strings of information		b1648 - Higher-level cognitive functions, other specified
7	S/he has difficulty understanding rules for polite behaviour.	Descriptive - performance	Agreement	Come across as impolite		d7203 - Interacting according to social rules, b122 - Global psychosocial functions
8	When s/he is reading a story, s/he can easily imagine what the characters might look like.	Descriptive - performance	Agreement	Imagining characters		d1630 - Pretending, i433 - Methodical skills
9	S/he is fascinated by dates	Descriptive - performance	Agreement	Fascinated by dates		NC		Fascinated by dates
10	In a social group, s/he can easily keep track of several different people’s conversations.	Descriptive - performance	Agreement	Diving attention between conversations		b1402 - Dividing attention	d3504 - Conversing with many people
11	S/he finds social situations easy.	Descriptive - performance	Agreement	Social situations		ND		Social situations are easy
12	S/he tends to notice details that others do not.	Descriptive - performance	Agreement	Notice detail		b1568-perceptual functions, other specified
13	S/he would rather go to a library than a birthday party.	Descriptive - performance	Agreement	Rather go to a library than party		PF		Preference for library rather than party
14	S/he finds making up stories easy.	Descriptive - performance	Agreement	Making up stories is easy		d1630 - Pretending, i433 - Methodical skills
15	S/he finds her/himself drawn more strongly to people than to things.	Descriptive - performance	Agreement	Drawn more to objects than things		b122 - Global psychosocial functions
16	S/he tends to have very strong interests, which s/he gets upset about if s/he can’t pursue.	Descriptive - performance	Agreement	Strong interests and upset if cant pursue		b1603 - Control of thought
17	S/he enjoys social chit-chat.	Descriptive - performance	Agreement	Enjoy social chit chat		b1260 -Extraversion
18	When s/he talks, it isn’t always easy for others to get a word in edgeways	Descriptive - performance	Agreement	Turn-taking in conversations		d71041 -Maintaining social interactions
19	S/he is fascinated by numbers	Descriptive - performance	Agreement	Fascinated by numbers		NC		Fascinated by numbers
20	When s/he is reading a story, s/he finds it difficult to work out the characters’ intentions or feelings	Descriptive - performance	Agreement	Working out intentions of others		b122 - Global psychosocial functions
21	S/he doesn’t particularly enjoy fictional stories	Descriptive - performance	Agreement	Dislike of fiction		PF		Dislike fiction
22	S/he finds it hard to make new friends	Descriptive - performance	Agreement	Difficulty forming friendships		d7200 -Forming relationships
23	S/he notices patterns in things all the time.	Descriptive - performance	Agreement	Noticing patterns		b1648 - Higher-level cognitive functions, other specified
24	S/he would rather go to the cinema than a museum.	Descriptive - performance	Agreement	Rather go to theatre than museum		PF		Preference for theatre than museum
25	It does not upset him/her if his/her daily routine is disturbed	Descriptive - performance	Agreement	Coping with changes to routine		d2304 -Managing changes in daily routine, b1250 - Adaptability
26	S/he frequently finds that s/he doesn’t know how to keep a conversation going with his/her peers	Descriptive - performance	Agreement	Sustaining conversation		d3501 - Sustaining a conversation
27	S/he finds it easy to “read between the lines” when someone is talking to her/him.	Descriptive - performance	Agreement	Reading between the lines in coversation		d3108 - Communicating with - receiving - spoken messages, other specified, d3150 - Communicating with - receiving - body gestures		Understanding literal and implied meaning of speech
28	S/he usually concentrates more on the whole picture, rather than the small details	Descriptive - performance	Agreement	Contentrating on the whole, not detail		b1568 - Perceptual functions, other specified
29	S/he is not very good at remembering phone numbers.	Descriptive - performance	Agreement	Remembering phone numbers		b1448 - Memory functions, other specified		Remembering phone numbers
30	S/he doesn’t usually notice small changes in a situation, or a person’s appearance	Descriptive - performance	Agreement	Noticing small details/small changes		b1568 - Perceptual functions, other specified
31	S/he knows how to tell if someone listening to him/her is getting bored.	Descriptive - performance	Agreement	Telling if someone is bored		d71048 - Social cues in relationships, other specified		Determining if someone is bored
32	S/he finds it easy to go back and forth between different activities.	Descriptive - performance	Agreement	Mutlitasking		d2200 - Carrying out multiple tasks
33	When s/he talks on the phone, s/he is not sure when it’s her/his turn to speak.	Descriptive - performance	Agreement	Knowing when its time to speak		d71048 - Social cues in relationships, other specified		Timing of conversation
34	S/he enjoys doing things spontaneously.	Descriptive - performance	Agreement	Enjoy doing things spontaneously		b1264 Openness to experience
35	S/he is often the last to understand the point of a joke.	Descriptive - performance	Agreement	Understanding jokes		d3108 - Communicating with - receiving - spoken messages, other specified		Understanding jokes
36	S/he finds it easy to work out what someone is thinking or feeling just by looking at their face.	Descriptive - performance	Agreement	Understand facial expressions		d3150 -Communicating with - receiving - body gestures
37	If there is an interruption, s/he can switch back to what s/he was doing very quickly.	Descriptive - performance	Agreement	Re-focus after interuption		b1401 - Shifting attention
38	S/he is good at social chit-chat.	Descriptive - performance	Agreement	Good at social chit chat		ND		Social chitchat
39	People often tell her/him that s/he keeps going on and on about the same thing.	Descriptive - performance	Agreement	Talk about same things		b1603 - Control of thought
40	When s/he was in preschool, s/he used to enjoy playing games involving pretending with other children.	Descriptive - performance	Agreement	Enjoyed pretending in childhood		d1630 Pretending, 8803-Shared cooperative play
41	S/he likes to collect information about categories of things (e.g. types of car, types of bird, types of train, types of plant, etc.).	Descriptive - performance	Agreement	Like to collect information about categories		PF		Collecting information about categories
42	S/he finds it difficult to imagine what it would be like to be someone else.	Descriptive - performance	Agreement	Difficult to imagine what its like to be someone else		b122 -Global psychosocial functions
43	S/he likes to plan any activities s/he participates in carefully.	Descriptive - performance	Agreement	Like to plan activities carefully		b1264 Openness to experience
44	S/he enjoys social occasions	Descriptive - performance	Agreement	Enjoy social occasions		b1260 -Extraversion
45	S/he finds it difficult to work out people’s intentions.	Descriptive - performance	Agreement	Working out peoples intentions		d7208 -Complex interpersonal interactions, other specified		Understanding intentions of others
46	New situations make him/her anxious.	Descriptive - performance	Agreement	New situations cause anxiey		b1250 - Adaptability
47	S/he enjoys meeting new people.	Descriptive - performance	Agreement	Enjoy meeting new people		b1260 -Extraversion
48	S/he is good at taking care not to hurt other people’s feelings.	Descriptive - performance	Agreement	Good diplomat		NC		Good diplmat
49	S/he is not very good at remembering people’s date of birth.	Descriptive - performance	Agreement	Memory of dates		b1448 - Memory functions, other specified		Memory for dates
50	S/he finds it very to easy to play games with children that involve pretending.	Descriptive - performance	Agreement	Pretending		d1630 - Pretending, i433 - Methodical skills

[truncated: 10 more sheets: CARS, CSBQ, DISCO, M-CHAT, Q-CHAT, SCQ_Current, SCQ_Lifetime, SRS-2_Adult, SRS-2_School, SRS-2_Preschool]
